# Supplementary material for: Serological, phenotypic and molecular characterization of brucellosis in small ruminants in northern Algeria
Source: Front Microbiol. 2025 Jan 13;15:1505294. doi: 10.3389/fmicb.2024.1505294 (PMC11769933; doi:10.3389/fmicb.2024.1505294)
Supplement: Supplementary file 1 [file Table_1.XLSX]

## Sheet: Tabelle1
Usage	Accession number	BioSample	Name	Year	Country	Host	Name in tree figure
SNP comparison	SRR11448970	SAMN14469147	2013-TE-29737-1-1	2013	Italy	Sheep	2013-TE-29737-1-1_2013_Italy_Sheep
SNP comparison	SRR11448979	SAMN14468937	2013-TE-29720-1-1	2013	Italy	Goat	2013-TE-29720-1-1_2013_Italy_Goat
SNP comparison	SRR11449047	SAMN14468950	2014-TE-11329-1-1	2014	Italy	Sheep	2014-TE-11329-1-1_2014_Italy_Sheep
SNP comparison	SRR11461901	SAMN14469228	2018-TE-25880-1-1	2018	Italy	Cattle	2018-TE-25880-1-1_2018_Italy_Cattle
SNP comparison	SRR11461918	SAMN14469107	2018-TE-16373-1-1	2018	Italy	Sheep	2018-TE-16373-1-1_2018_Italy_Sheep
SNP comparison	SRR12272624	SAMN15586362	Bm-505	2013	Austria	Human	Bm-505_2013_Austria_Human
SNP comparison	SRR12272632	SAMN15586370	Bm-513	2008	Austria	Human	Bm-513_2008_Austria_Human
SNP comparison	SRR12368024	SAMN15701925	18RB17241	2016	Egypt	Cattle	18RB17241_2016_Egypt_Cattle
SNP comparison	SRR12368042	SAMN15701934	18RB17250	2015	Egypt	Sheep	18RB17250_2015_Egypt_Sheep
SNP comparison	SRR13442698	SAMN17320939	Bm-877	2018	Austria	Human	Bm-877_2018_Austria_Human
SNP comparison	SRR13495169	SAMN17393919	Bm-759	2018	Austria	Human	Bm-759_2018_Austria_Human
SNP comparison	SRR1925727	SAMN03418620	Human-CT-US-1995	1995	USA	Human	Human-CT-US-1995_1995_USA_Human
SNP comparison	SRR19520305	SAMN28827633	HEA25	2011	Egypt	Goat	HEA25_2011_Egypt_Goat
SNP comparison	SRR19520322	SAMN28827618	HEA125	2015	Egypt	Goat	HEA125_2015_Egypt_Goat
SNP comparison	SRR26587672	SAMN37926839	BCCN 92-43	1992	Tunisia	Human	BCCN 92-43_1992_Tunisia_Human
SNP comparison	SRR26587675	SAMN37926837	BCCN 92-121	1992	Tunisia	Human	BCCN 92-121_1992_Tunisia_Human
SNP comparison	SRR26587676	SAMN37926836	BCCN 92-119	1992	Tunisia	Human	BCCN 92-119_1992_Tunisia_Human
SNP comparison	SRR26587678	SAMN37926834	BCCN 91-246	1991	Tunisia	Sheep	BCCN 91-246_1991_Tunisia_Sheep
SNP comparison	SRR26587693	SAMN37926820	BCCN 90-27	1990	Algeria	Human	BCCN 90-27_1990_Algeria_Human
SNP comparison	SRR26587754	SAMN37926765	BCCN 04-31	NA	Tunisia	Human	BCCN 04-31_NA_Tunisia_Human
SNP comparison	SRR26587779	SAMN37926859	BCCN 96-151	1996	Algeria	Human	BCCN 96-151_1996_Algeria_Human
SNP comparison	SRR26587781	SAMN37926858	BCCN 96-146	1996	Algeria	Human	BCCN 96-146_1996_Algeria_Human
SNP comparison	SRR4436588	SAMN05932977	BwIM-XXX-57	2015	NA	Human	BwIM-XXX-57_2015_NA_Human
SNP comparison	SRR4436596	SAMN05932985	BwIM-MAR-25	2016	Morocco	Human	BwIM-MAR-25_2016_Morocco_Human
SNP comparison	SRR4436604	SAMN05932935	BwIM-DZA-50	2013	Algeria	Human	BwIM-DZA-50_2013_Algeria_Human
SNP comparison	SRR642165	SAMN00811215	R3-07-2	2007	NA	NA	R3-07-2_2007_NA_NA
SNP comparison	SRR642820	SAMN00839711	UK31-99-SRR642820	1999	Egypt	Human	UK31-99-SRR642820_1999_Egypt_Human
SNP comparison	SRR6957949	SAMN08888016	2017-TE-3072-1-1	2017	Italy	Human	2017-TE-3072-1-1_2017_Italy_Human
SNP comparison	SRR6957961	SAMN08887943	2015-TE-16189-1-1	2016	Italy	Sheep	2015-TE-16189-1-1_2016_Italy_Sheep
SNP comparison	SRR6957982	SAMN08887960	2011-TE-6299-1-2	2011	Italy	Human	2011-TE-6299-1-2_2011_Italy_Human
SNP comparison	SRR6957992	SAMN08887975	2011-TE-4484-1-1	2011	Italy	Sheep	2011-TE-4484-1-1_2011_Italy_Sheep
SNP comparison	SRR6958039	SAMN08887988	2011-TE-1169-1-1	2011	Italy	Goat	2011-TE-1169-1-1_2011_Italy_Goat
SNP comparison	SRR6958042	SAMN08887995	2015-TE-26270-1-1	2015	Italy	Human	2015-TE-26270-1-1_2015_Italy_Human
SNP comparison	SRR715544	SAMN01798237	F15-06-7-SRR715544	2006	Italy	Human	F15-06-7-SRR715544_2006_Italy_Human
SNP comparison	SRR9831833	SAMN12273791	R15-106	2015	Sweden	Human	R15-106_2015_Sweden_Human
SNP comparison	SRR9831890	SAMN12273701	1994-02-01	1994	Sweden	Human	Feb 94_1994_Sweden_Human
Genomic lineage determination	SRR12272625	SAMN15586361	Bm-504	2016	Croatia	Human	-
Genomic lineage determination	SRR12272637	SAMN15586365	Bm-508	2011	Bosnia-Herzegovina	Human	-
Genomic lineage determination	SRR12272639	SAMN15586355	Bm-497	2019	Bosnia-Herzegovina	Human	-
Genomic lineage determination	SRR12272640	SAMN15586354	Bm-496	2017	Bosnia-Herzegovina	Human	-
Genomic lineage determination	SRR12420833	SAMN15774185	533	2020	Serbia	Cattle	-
Genomic lineage determination	SRR12420834	SAMN15774184	532	2020	Serbia	Cattle	-
Genomic lineage determination	SRR13711291	SAMN15586365	Bm-508	2011	Bosnia-Herzegovina	Human	-
Genomic lineage determination	SRR2863419	SAMN02786857	63-9-BMN	missing	India	missing	-
Genomic lineage determination	SRR2873753	SAMN02795947	Ether-BMT	missing	missing	missing	-
Genomic lineage determination	SRR4038984	SAMN05417898	B-REF-BM1-16M	missing	missing	missing	-
Genomic lineage determination	SRR4038985	SAMN05417899	B-REF-BM1-Rev1	missing	missing	missing	-
Genomic lineage determination	SRR4038986	SAMN05417900	B-REF-BM2-63-9	missing	missing	missing	-
Genomic lineage determination	SRR4038987	SAMN05417901	B-REF-BM3-Ether	missing	missing	missing	-
Genomic lineage determination	SRR4436569	SAMN05932918	BwIM-TUR-20a	2014	Turkey	Human	-
Genomic lineage determination	SRR4436582	SAMN05932961	BwIM-TUR-27	2015	Turkey	Human	-
Genomic lineage determination	SRR4436585	SAMN05932978	BwIM-TUR-38	2015	Turkey	Human	-
Genomic lineage determination	SRR4436598	SAMN05932939	BwIM-ROU-18	2015	Romania	Human	-
Genomic lineage determination	SRR4436600	SAMN05932937	BwIM-TUR-48	2013	Turkey	Human	-
Genomic lineage determination	SRR4436601	SAMN05932927	BwIM-TUR-61a	2014	Turkey	Human	-
Genomic lineage determination	SRR4436603	SAMN05932924	BwIM-TUR-35a	2014	Turkey	Human	-
Genomic lineage determination	SRR4436607	SAMN05932975	BwIM-TUR-19	2014	Turkey	Human	-
Genomic lineage determination	SRR4436610	SAMN05932972	BwIM-TUR-60	2014	Turkey	Human	-
Genomic lineage determination	SRR4436617	SAMN05932987	BwIM-ITA-55	2016	Italy	Human	-
Genomic lineage determination	SRR4436618	SAMN05932986	BwIM-BGR-21	2016	Bulgaria	Human	-
Genomic lineage determination	SRR4436621	SAMN05932955	BwIM-ITA-45	2015	Italy	Human	-
Genomic lineage determination	SRR4436622	SAMN05932954	BwIM-ALB-46	2015	Albania	Human	-
Genomic lineage determination	SRR538740	SAMN00839710	67/93	1967	Iraq	Water Buffalo	-
Genomic lineage determination	SRR538747	SAMN00839724	UK3-06	2006	Cyprus	Human	-
Genomic lineage determination	SRR538748	SAMN00839702	UK29-05	2005	United Kingdom	Human	-
Genomic lineage determination	SRR538749	SAMN00839711	UK31-99	1999	Egypt	Human	-
Genomic lineage determination	SRR629762	SAMN00839697	F10-06-16	2006	Thailand	Human	-
Genomic lineage determination	SRR638917	SAMN00839732	BG2-S27	2008	Pakistan	Goat	-
Genomic lineage determination	SRR641709	SAMN00811211	F3-02	2002	Norway	Human	-
Genomic lineage determination	SRR641713	SAMN00811212	F5-07-239A	2007	Italy	Sheep/Goat	-
Genomic lineage determination	SRR641720	SAMN00811220	UK23-06	2006	Somalia	Human	-
Genomic lineage determination	SRR642162	SAMN00811219	UK22-06	2006	Somalia	Human	-
Genomic lineage determination	SRR642163	SAMN00811222	UK37-05	2005	United Kingdom	Human	-
Genomic lineage determination	SRR642175	SAMN00811210	F2-06-6	2006	Portugal	Sheep	-
Genomic lineage determination	SRR642179	SAMN00811207	66-59	1966	India	Sheep	-
Genomic lineage determination	SRR642183	SAMN00811221	Uk24-06	2006	Nigeria	Human	-
Genomic lineage determination	SRR642186	SAMN00811216	UK14-06	2006	Somalia	Human	-
Genomic lineage determination	SRR642193	SAMN00811209	F10-05-2	2005	Portugal	missing	-
Genomic lineage determination	SRR642199	SAMN00811218	UK22-04	2004	United Kingdom	Human	-
Genomic lineage determination	SRR642200	SAMN00811217	UK19-04	2005	Somalia	Human	-
Genomic lineage determination	SRR642205	SAMN00811208	F1-06B10	2006	Zimbabwe	Goat	-
Genomic lineage determination	SRR642804	SAMN01047730	CNGB1076	2006	Argentina	Human	-
Genomic lineage determination	SRR642808	SAMN00839730	F9-05	2005	Turkey	missing	-
Genomic lineage determination	SRR642823	SAMN01047731	CNGB1120	2006	Argentina	Human	-
Genomic lineage determination	SRR642824	SAMN01047732	CNGB290	1996	Argentina	Human	-
Genomic lineage determination	SRR642834	SAMN00839724	UK3-06	2006	Cyprus	Human	-
Genomic lineage determination	SRR642836	SAMN00839731	F6-05-6	2005	Sudan	Cattle	-
Genomic lineage determination	SRR646250	SAMN00811213	F8-01-155	2001	Kosovo	Bovine	-
Genomic lineage determination	SRR646251	SAMN00811213	F8-01-155	2001	Kosovo	Bovine	-
Genomic lineage determination	SRR651202	SAMN00811211	F3-02	2002	Norway	Human	-
Genomic lineage determination	SRR651204	SAMN00811208	F1-06B10	2006	Zimbabwe	Goat	-
Genomic lineage determination	SRR715544	SAMN01798237	F15-06-7	2006	Italy	Human	-
Genomic lineage determination	SRR724499	SAMN01798236	B115	1962	Malta	Goat	-
				missing	missing	missing
