# Supplementary material for: Serological, phenotypic and molecular characterization of brucellosis in small ruminants in northern Algeria
Source: Front Microbiol. 2025 Jan 13;15:1505294. doi: 10.3389/fmicb.2024.1505294 (PMC11769933; doi:10.3389/fmicb.2024.1505294)
Supplement: Supplementary file 2 [file Table_2.XLSX]

## Sheet: Sheet1
Strain	No. of reads	Theoretical coverage	Species	# contigs	Assembly Size [bp]	N50	GC (%)	MLST ST
23RB25956	1800458	145	Brucella melitensis	32	3290315	170194	57.24	11
23RB25957	1775742	145	Brucella melitensis	31	3289139	221372	57.24	11
23RB25958	1742822	142	Brucella melitensis	28	3289199	248268	57.24	11
23RB26011	1668560	139	Brucella melitensis	26	3289738	322377	57.24	11
23RB26012	1864672	153	Brucella melitensis	32	3289986	180685	57.24	11
23RB26013	1868680	151	Brucella melitensis	27	3289248	221404	57.24	11
23RB26256	1818848	148	Brucella melitensis	35	3289244	180926	57.25	11
23RB26257	1591462	127	Brucella melitensis	33	3288115	186713	57.24	11
23RB26678	1764514	142	Brucella melitensis	32	3295420	251238	57.22	11
23RB26679	1736786	140	Brucella melitensis	35	3294619	170189	57.22	11
